# Supplementary material for: Effect of CrF3 Addition on Photoluminescence Properties of Lead-Free Cs4SnBr6−xFx Zero-Dimensional Perovskite
Source: Materials (Basel). 2023 Sep 20;16(18):6309. doi: 10.3390/ma16186309 (PMC10532708; doi:10.3390/ma16186309)
Supplement: Supplementary file 1 [file materials-16-06309-s001.zip]

Archive with 1 entries (1 files):
- materials-2559610-supplementary.pdf
